# Supplementary material for: Different Infectivity of Mediterranean and Southern Asian Tomato Leaf Curl New Delhi Virus Isolates in Cucurbit Crops
Source: Plants (Basel). 2022 Mar 6;11(5):704. doi: 10.3390/plants11050704 (PMC8912351; doi:10.3390/plants11050704)
Supplement: Supplementary file 1 [file plants-11-00704-s001.zip]

Archive with 1 entries (1 files):
- plants-1607975-supplementary.pdf
